# Supplementary material for: DNA Tweezers with Replaceable Clamps for the Targeted Degradation of Cell Membrane Proteins
Source: Pharmaceutics. 2025 Jun 17;17(6):785. doi: 10.3390/pharmaceutics17060785 (PMC12197088; doi:10.3390/pharmaceutics17060785)
Supplement: Supplementary file 1 [file pharmaceutics-17-00785-s001.zip]

Archive with 1 entries (1 files):
- pharmaceutics-3607652-supplementary.pdf
